# Supplementary material for: The mediating role of systemic inflammation and moderating role of racialization in disparities in incident dementia
Source: Commun Med (Lond). 2024 Jul 13;4:142. doi: 10.1038/s43856-024-00569-w (PMC11246521; doi:10.1038/s43856-024-00569-w)
Supplement: Supplementary file 4 — Supplementary Data 1 [file 43856_2024_569_MOESM4_ESM.xlsx]

## Sheet: Sheet1
race_f	log_crp
White-NH	-3.21888
White-NH	1.0438
White-NH	0.0295588
White-NH	-0.562119
White-NH	-0.040822
Hispanic	0.8671
Black-NH	4.99159
Black-NH	2.75874
White-NH	-0.198451
White-NH	-1.56065
Black-NH	-0.198451
Black-NH	1.32442
Black-NH	-0.616186
White-NH	-0.0202027
White-NH	0.636577
White-NH	-0.139262
White-NH	-1.89712
White-NH	0.802002
White-NH	-1.17118
White-NH	-0.223144
Black-NH	0.215111
Black-NH	3.17053
Black-NH	2.04511
Black-NH	2.68989
Black-NH	1.86097
Hispanic	2.14359
Black-NH	-1.02165
Hispanic	-0.430783
White-NH	1.74746
White-NH	1.92279
White-NH	0.912283
Black-NH	2.25549
White-NH	2.42922
White-NH	0.722706
White-NH	-1.60944
White-NH	-1.23787
White-NH	1.93442
White-NH	1.76473
White-NH	1.29198
Hispanic	0.593327
Black-NH	-1.07881
Black-NH	-0.941609
White-NH	0.182322
White-NH	0.385262
White-NH	1.51951
White-NH	-1.20397
White-NH	-2.40795
White-NH	-0.0833816
Black-NH	2.13417
Black-NH	1.84845
Black-NH	0.482426
Black-NH	-0.478036
White-NH	1.34547
White-NH	-0.223144
Black-NH	1.53687
Black-NH	1.58924
White-NH	0.756122
White-NH	0.678034
White-NH	2.42922
White-NH	1.76473
Hispanic	1.90509
White-NH	4.09151
White-NH	0.262364
White-NH	-0.562119
White-NH	0.0676586
White-NH	0.378436
White-NH	-1.17118
White-NH	1.05431
Black-NH	1.63705
White-NH	0.00995033
Black-NH	0.24686
Black-NH	0.982078
Black-NH	1.8563
Black-NH	0.165514
White-NH	-0.400478
White-NH	1.97962
White-NH	0.932164
White-NH	-0.287682
White-NH	0.198851
White-NH	4.23671
White-NH	0.841567
White-NH	-0.0202027
White-NH	-0.105361
White-NH	-0.693147
White-NH	0.500775
White-NH	0.993252
White-NH	0.0676586
White-NH	-1.04982
White-NH	-1.20397
White-NH	-0.274437
White-NH	1.74222
White-NH	0.500775
Black-NH	1.34025
Black-NH	2.67346
Black-NH	-0.150823
Black-NH	2.14943
Black-NH	1.40854
White-NH	0.512824
White-NH	2.17134
White-NH	-0.430783
White-NH	-0.371064
White-NH	-1.83258
White-NH	0.198851
White-NH	1.62137
White-NH	-0.127833
White-NH	0.832909
White-NH	2.24496
White-NH	1.78339
White-NH	3.02481
White-NH	1.10526
White-NH	0.587787
White-NH	0.0392207
Black-NH	-1.7148
Black-NH	1.31641
White-NH	0.947789
Black-NH	-0.755023
Black-NH	0.631272
Black-NH	1.20896
Black-NH	2.67759
White-NH	0.277632
White-NH	1.42792
Black-NH	-1.83258
White-NH	1.57277
White-NH	2.00148
Black-NH	1.40854
Black-NH	-0.0202027
White-NH	0.722706
Hispanic	-1.77196
Black-NH	-0.462035
Black-NH	0.524729
Black-NH	1.51513
White-NH	0.14842
Hispanic	0.314811
Black-NH	2.78809
White-NH	2.68444
White-NH	-1.77196
White-NH	-0.653926
White-NH	-0.494296
White-NH	1.08181
Black-NH	1.21491
White-NH	0.207014
Black-NH	0.765468
Black-NH	0.947789
Black-NH	-0.579818
Black-NH	2.18042
White-NH	2.12585
White-NH	0.636577
Hispanic	1.94591
Black-NH	2.57718
Black-NH	3.26232
Black-NH	1.36609
Black-NH	1.71199
Black-NH	1.88555
White-NH	0.48858
Black-NH	2.72458
Black-NH	2.25549
Black-NH	1.69928
Hispanic	-0.994252
Hispanic	2.09556
White-NH	2.10535
White-NH	0.71784
White-NH	-0.755023
White-NH	0.993252
White-NH	-0.673345
White-NH	-0.0725707
White-NH	1.32442
White-NH	0.993252
White-NH	1.13462
White-NH	-1.07881
White-NH	-1.20397
White-NH	0.322083
Hispanic	2.34277
Hispanic	2.35233
White-NH	0.314811
Hispanic	-0.198451
Black-NH	2.13417
White-NH	1.16002
Black-NH	1.44692
Black-NH	1.75613
White-NH	0.165514
White-NH	-0.198451
White-NH	0.122218
White-NH	2.79484
White-NH	0.336472
White-NH	0.542324
White-NH	1.0438
White-NH	0.385262
White-NH	1.75613
White-NH	-0.314711
White-NH	0.587787
White-NH	1.7156
White-NH	2.13771
White-NH	1.18784
White-NH	-0.415515
White-NH	1.25846
White-NH	0.636577
White-NH	0.41871
White-NH	-0.597837
White-NH	1.38629
White-NH	1.31641
White-NH	3.61873
White-NH	-0.210721
White-NH	-0.446287
White-NH	0.122218
White-NH	0.198851
White-NH	3.28054
Black-NH	0.678034
White-NH	0.802002
White-NH	0.693147
White-NH	0.182322
White-NH	1.0438
White-NH	0.482426
White-NH	-0.162519
White-NH	0.0861777
White-NH	0.756122
Black-NH	0.71784
Black-NH	-2.20727
White-NH	-0.261365
White-NH	0.947789
White-NH	-0.314711
White-NH	0.802002
Black-NH	0.262364
Black-NH	2.50716
Black-NH	1.0438
Black-NH	0.357674
White-NH	-1.34707
Black-NH	0.947789
White-NH	0.797507
White-NH	-1.46968
White-NH	1.71199
White-NH	-0.820981
White-NH	1.46557
White-NH	0.993252
White-NH	0.34359
White-NH	1.53471
White-NH	2.00553
White-NH	1.44692
White-NH	1.7156
White-NH	0.875469
White-NH	1.94018
White-NH	0.947789
White-NH	0.463734
White-NH	-0.0100503
White-NH	-1.04982
White-NH	-0.916291
White-NH	1.0116
White-NH	0.542324
White-NH	-0.314711
White-NH	2.04381
White-NH	2.06813
White-NH	-1.77196
White-NH	2.16217
Black-NH	1.34547
White-NH	0.756122
White-NH	1.99061
White-NH	1.34025
White-NH	1.7156
White-NH	0.314811
White-NH	2.08567
White-NH	-1.56065
White-NH	1.76985
White-NH	0.71784
White-NH	2.08567
Hispanic	1.60944
Hispanic	1.87026
Black-NH	2.91669
White-NH	0.982078
White-NH	-0.0100503
White-NH	0.371564
White-NH	0.636577
White-NH	0.500775
White-NH	0.10436
White-NH	-1.20397
Black-NH	2.82731
White-NH	0.756122
White-NH	0.0295588
White-NH	-2.12026
White-NH	1.20896
White-NH	-0.261365
White-NH	0.0198026
White-NH	1.76644
White-NH	3.28354
White-NH	1.28093
White-NH	-0.371064
White-NH	0.845868
White-NH	-0.579818
White-NH	1.49515
White-NH	-0.941609
White-NH	1.24127
White-NH	2.65676
White-NH	-1.46968
White-NH	1.90061
White-NH	1.28093
White-NH	-0.210721
White-NH	1.92279
White-NH	1.92279
White-NH	1.02604
White-NH	0.438255
White-NH	1.21491
Black-NH	0.963174
Hispanic	-1.42712
Hispanic	0.29267
White-NH	1.20896
White-NH	0.0487902
White-NH	2.62104
White-NH	0.262364
White-NH	1.12168
White-NH	-0.446287
White-NH	1.93442
White-NH	0.841567
White-NH	-1.07881
White-NH	0.797507
White-NH	0.982078
White-NH	-0.616186
White-NH	-0.673345
White-NH	0.587787
White-NH	1.45161
White-NH	-1.20397
White-NH	0.444686
White-NH	-0.0100503
White-NH	-2.81341
White-NH	-0.34249
White-NH	1.18479
White-NH	-0.287682
White-NH	1.34547
White-NH	3.63363
White-NH	-0.0833816
White-NH	0.548121
White-NH	0.512824
White-NH	2.03078
White-NH	0.722706
White-NH	2.37955
White-NH	0.322083
White-NH	0.582216
White-NH	1.075
White-NH	0.678034
White-NH	0.48858
White-NH	1.05431
White-NH	1.73166
White-NH	0.122218
White-NH	1.0116
White-NH	1.49515
White-NH	0.530628
White-NH	1.06126
White-NH	1.97962
White-NH	1.0116
White-NH	2.65676
White-NH	1.60543
White-NH	1.26695
White-NH	2.53924
White-NH	0.912283
White-NH	3.10324
White-NH	2.17702
White-NH	1.0438
White-NH	1.45161
White-NH	2.14943
White-NH	1.40854
White-NH	0.322083
White-NH	0.71784
White-NH	0.444686
White-NH	-0.616186
Black-NH	2.44061
Black-NH	2.56955
Black-NH	0.788457
Black-NH	-0.462035
White-NH	-1.17118
White-NH	2.42392
White-NH	1.87947
White-NH	3.26232
White-NH	1.16002
White-NH	0.34359
White-NH	1.44692
White-NH	1.68269
White-NH	-0.673345
White-NH	-0.415515
White-NH	1.40854
White-NH	1.57277
White-NH	1.99334
White-NH	-1.46968
White-NH	1.0116
White-NH	0.802002
White-NH	1.04732
White-NH	0.392042
White-NH	0.314811
White-NH	1.38629
White-NH	0.41871
White-NH	3.56388
White-NH	0.625938
Black-NH	-0.776529
White-NH	1.23547
White-NH	0.737164
White-NH	0.832909
White-NH	2.90032
White-NH	3.22803
White-NH	0.438255
White-NH	-1.56065
White-NH	-0.248461
White-NH	0.756122
White-NH	1.95303
White-NH	-1.34707
White-NH	0.470004
White-NH	0.832909
White-NH	-0.634878
White-NH	-0.71335
White-NH	0.832909
White-NH	1.96571
White-NH	1.84055
White-NH	0.262364
White-NH	1.18479
White-NH	-1.42712
White-NH	2.3618
White-NH	-1.42712
Black-NH	0.797507
White-NH	-0.18633
White-NH	-1.23787
White-NH	2.68444
White-NH	0.0295588
White-NH	1.43031
White-NH	2.17134
White-NH	1.79509
White-NH	-1.13943
White-NH	-0.776529
White-NH	0.182322
White-NH	0.932164
White-NH	-0.616186
White-NH	-0.653926
White-NH	0.350657
Black-NH	0.875469
White-NH	0.277632
White-NH	0.797507
White-NH	0.322083
White-NH	1.6525
White-NH	1.34547
White-NH	1.13462
White-NH	1.44692
White-NH	1.36609
White-NH	1.62924
White-NH	0.277632
White-NH	1.0116
White-NH	0.993252
White-NH	-0.616186
White-NH	-0.274437
White-NH	1.45161
White-NH	-0.0618754
White-NH	1.8563
White-NH	-0.261365
White-NH	1.18479
Black-NH	2.88312
Black-NH	-0.198451
White-NH	1.95303
White-NH	0.0861777
White-NH	0.438255
White-NH	-0.941609
White-NH	2.15292
White-NH	0.756122
White-NH	1.18784
White-NH	1.82294
Black-NH	0.322083
Black-NH	2.53924
Black-NH	-0.356675
Black-NH	0.398776
White-NH	-0.478036
White-NH	0.912283
White-NH	-0.400478
White-NH	1.0438
White-NH	-0.820981
White-NH	1.45161
White-NH	0.378436
White-NH	1.49515
White-NH	-0.314711
White-NH	2.11505
White-NH	-0.174353
Black-NH	1.21491
Black-NH	2.16217
Black-NH	1.87947
Hispanic	2.63548
Hispanic	0.698135
Hispanic	-2.20727
Hispanic	2.00148
Hispanic	1.75613
Hispanic	3.82472
Black-NH	1.02604
Hispanic	2.75047
Hispanic	0.912283
Hispanic	1.99061
White-NH	-0.301105
Hispanic	-0.0618754
Hispanic	1.13462
Hispanic	-1.07881
Hispanic	1.60944
Black-NH	0.963174
White-NH	0.0392207
White-NH	0.364643
White-NH	-0.34249
White-NH	2.87187
White-NH	0.932164
White-NH	-1.34707
White-NH	1.64673
White-NH	0.122218
White-NH	-0.0833816
White-NH	2.99273
White-NH	1.71199
White-NH	-0.0100503
White-NH	-1.02165
White-NH	3.29175
White-NH	0.239017
White-NH	4.19961
White-NH	2.44322
White-NH	2.86448
White-NH	1.76473
White-NH	0.0198026
White-NH	0.0676586
White-NH	0.438255
White-NH	0.392042
White-NH	0.34359
Black-NH	2.35233
White-NH	2.04381
White-NH	1.82616
White-NH	1.36354
White-NH	1.79509
White-NH	1.36354
Black-NH	1.36354
Black-NH	2.61007
Black-NH	2.66792
White-NH	1.51951
White-NH	1.48387
White-NH	0.14842
White-NH	0.0861777
White-NH	0.548121
White-NH	2.23538
Hispanic	0.71784
Hispanic	2.59227
Hispanic	-0.510826
Hispanic	2.0189
White-NH	1.95303
Hispanic	2.68444
Hispanic	0.444686
Hispanic	1.97962
Black-NH	1.5707
Black-NH	-1.42712
White-NH	0.322083
White-NH	1.13462
White-NH	1.10526
White-NH	0.802002
White-NH	1.6525
Black-NH	4.12277
White-NH	-1.56065
White-NH	0.277632
White-NH	3.67326
White-NH	-0.328504
White-NH	0.385262
White-NH	0.756122
White-NH	0.832909
White-NH	1.58924
Black-NH	-0.314711
White-NH	-0.223144
White-NH	0.500775
White-NH	1.13462
White-NH	1.42792
White-NH	1.36609
White-NH	0.932164
White-NH	0.157004
White-NH	1.13462
White-NH	2.0189
White-NH	2.37955
White-NH	0.636577
White-NH	2.62104
White-NH	0.336472
White-NH	2.11505
White-NH	2.44061
White-NH	-0.400478
White-NH	2.43624
Black-NH	2.34277
Black-NH	-0.673345
Black-NH	1.40854
Black-NH	1.79675
White-NH	1.58924
White-NH	1.56235
Black-NH	-0.597837
Black-NH	1.45862
Black-NH	0.14842
White-NH	1.96711
White-NH	1.81156
White-NH	1.53687
Black-NH	-2.12026
Black-NH	0.678034
White-NH	3.02481
White-NH	1.05431
White-NH	0.500775
White-NH	0.841567
White-NH	0.0676586
White-NH	0.947789
White-NH	0.076961
White-NH	-0.198451
White-NH	-0.0943107
White-NH	0.262364
White-NH	-0.916291
White-NH	2.18155
White-NH	2.07944
White-NH	-0.755023
White-NH	-0.755023
White-NH	0.631272
White-NH	1.55393
White-NH	1.48387
Hispanic	0.797507
Hispanic	0.385262
White-NH	1.31641
White-NH	-0.139262
White-NH	-0.210721
White-NH	0.0295588
White-NH	1.21491
White-NH	0.678034
White-NH	0.542324
White-NH	3.05117
White-NH	0.385262
White-NH	2.35233
White-NH	-0.84397
White-NH	-0.579818
White-NH	0.500775
White-NH	-0.994252
White-NH	1.71199
White-NH	0.875469
White-NH	-0.314711
White-NH	-0.385662
White-NH	0.8671
White-NH	1.23547
White-NH	-1.02165
White-NH	0
White-NH	0.262364
White-NH	1.89912
Hispanic	1.50185
White-NH	-0.597837
White-NH	-0.579818
White-NH	1.10526
White-NH	0.385262
White-NH	-1.46968
White-NH	3.46574
White-NH	1.88403
White-NH	1.69745
White-NH	0.277632
White-NH	-0.0512933
White-NH	1.24127
White-NH	0.336472
White-NH	0.8671
White-NH	0.993252
White-NH	-1.77196
Hispanic	1.28093
White-NH	0.41211
White-NH	2.91344
White-NH	0.322083
White-NH	1.13462
White-NH	2.62829
White-NH	3.84588
White-NH	0.122218
White-NH	-0.693147
White-NH	2.25968
Hispanic	-0.210721
Black-NH	0.113329
Hispanic	1.42792
Hispanic	0.932164
White-NH	0.500775
Hispanic	0.500775
White-NH	-0.616186
White-NH	0.113329
White-NH	2.43624
White-NH	0.0295588
White-NH	0.14842
White-NH	-1.07881
White-NH	0.756122
Hispanic	0.500775
Hispanic	2.35613
Hispanic	0.756122
Hispanic	0.392042
White-NH	-0.494296
White-NH	0.48858
White-NH	-1.02165
White-NH	1.58924
White-NH	1.78339
Hispanic	1.83578
White-NH	1.23547
White-NH	1.10856
White-NH	0.97456
White-NH	0
White-NH	-0.274437
White-NH	-0.371064
White-NH	0.756122
White-NH	1.29746
White-NH	-1.34707
White-NH	0.631272
White-NH	1.18784
White-NH	0.0392207
White-NH	1.16315
White-NH	2.0554
White-NH	3.64623
White-NH	0.912283
White-NH	2.62104
White-NH	2.8887
White-NH	1.69745
White-NH	1.24127
White-NH	0.329304
White-NH	-0.0100503
White-NH	1.18784
White-NH	2.29253
White-NH	3.58795
White-NH	-0.776529
White-NH	-0.71335
Black-NH	1.22083
White-NH	0.0392207
White-NH	0.542324
White-NH	1.43508
White-NH	-0.71335
White-NH	1.96851
White-NH	-0.693147
White-NH	0.615186
White-NH	1.69745
White-NH	-0.733969
White-NH	-0.0943107
White-NH	2.91126
White-NH	-0.941609
White-NH	-0.494296
White-NH	-0.673345
White-NH	1.74746
White-NH	-1.07881
White-NH	0.0198026
White-NH	-0.210721
White-NH	1.34547
White-NH	-0.274437
White-NH	1.24127
White-NH	1.59127
White-NH	2.67069
White-NH	1.28093
White-NH	2.11505
White-NH	1.89912
White-NH	1.71199
White-NH	0.076961
White-NH	0.322083
White-NH	0.636577
White-NH	1.96711
White-NH	-0.916291
White-NH	0.678034
White-NH	3.78214
White-NH	0.322083
White-NH	0.322083
White-NH	1.40854
White-NH	0.542324
White-NH	1.18479
White-NH	-0.755023
White-NH	2.13771
White-NH	-1.27297
White-NH	0.0582689
White-NH	2.32435
White-NH	-0.579818
White-NH	0.963174
White-NH	1.0438
White-NH	1.40854
White-NH	1.29198
White-NH	1.13462
White-NH	1.28093
White-NH	-1.17118
White-NH	2.819
White-NH	0.947789
White-NH	1.26695
White-NH	-0.127833
White-NH	0.806476
White-NH	1.86408
White-NH	-0.0943107
White-NH	-0.198451
White-NH	-1.30933
White-NH	1.16315
White-NH	0.802002
White-NH	1.51951
White-NH	1.40854
White-NH	-0.733969
White-NH	0.932164
White-NH	0.392042
White-NH	-0.867501
White-NH	-0.274437
White-NH	-0.478036
White-NH	-1.17118
White-NH	1.43031
White-NH	0.215111
White-NH	3.52223
White-NH	2.76317
White-NH	2.00553
White-NH	2.86049
White-NH	-0.634878
White-NH	0.542324
White-NH	1.24127
White-NH	-0.223144
White-NH	0.542324
White-NH	0.385262
White-NH	1.36354
White-NH	1.075
White-NH	1.28093
White-NH	0.797507
White-NH	1.99334
White-NH	-1.02165
White-NH	-0.415515
White-NH	-1.51413
White-NH	0.157004
White-NH	0.0676586
White-NH	0.587787
White-NH	2.39334
White-NH	0.392042
White-NH	0.636577
White-NH	0.336472
White-NH	1.48387
Black-NH	1.97962
Black-NH	0.207014
White-NH	0.678034
White-NH	0.636577
White-NH	1.76985
White-NH	0.993252
White-NH	1.34547
White-NH	-0.0304592
White-NH	-0.415515
White-NH	2.26592
White-NH	2.47064
White-NH	1.49515
White-NH	1.31641
Hispanic	1.74746
Black-NH	0.678034
Black-NH	-2.12026
Black-NH	2.93916
White-NH	1.78002
White-NH	0.587787
White-NH	-0.941609
White-NH	2.24496
Black-NH	1.34025
White-NH	2.23538
White-NH	2.00553
Black-NH	0.912283
White-NH	1.89912
White-NH	2.75684
White-NH	0.963174
White-NH	-1.51413
White-NH	1.78002
White-NH	1.74746
White-NH	-0.71335
White-NH	-0.0512933
White-NH	0.336472
White-NH	0.438255
White-NH	0.765468
White-NH	0.438255
White-NH	0.841567
White-NH	0.239017
White-NH	-0.116534
White-NH	0.620576
Hispanic	0.678034
White-NH	-0.941609
Black-NH	-0.235722
Black-NH	1.78002
White-NH	0.647103
White-NH	2.28034
White-NH	0.797507
White-NH	1.29198
White-NH	2.01223
White-NH	0.57098
White-NH	0.593327
White-NH	1.84845
White-NH	-0.223144
White-NH	1.84055
White-NH	-1.10866
White-NH	-0.510826
White-NH	0.182322
White-NH	2.2439
White-NH	-0.116534
White-NH	0.500775
White-NH	2.7272
White-NH	0.336472
White-NH	0.139762
White-NH	-2.04022
White-NH	0.336472
White-NH	0.122218
White-NH	1.60543
White-NH	-0.430783
White-NH	0.385262
White-NH	0.0487902
White-NH	0.636577
Black-NH	1.18784
White-NH	0.587787
White-NH	-1.13943
White-NH	1.34025
White-NH	2.10535
White-NH	-0.150823
White-NH	2.65113
White-NH	2.23431
White-NH	1.69928
White-NH	-1.13943
White-NH	0.8671
White-NH	1.78339
White-NH	1.08181
White-NH	1.28093
White-NH	1.5707
Black-NH	0.122218
Hispanic	0.277632
Hispanic	0.587787
White-NH	0.841567
White-NH	1.21491
White-NH	-0.0512933
White-NH	0.10436
White-NH	0.392042
White-NH	-0.162519
White-NH	0.444686
White-NH	2.70471
White-NH	0.277632
White-NH	0.932164
White-NH	-0.527633
White-NH	-1.46968
White-NH	0.198851
White-NH	0.48858
White-NH	-1.23787
White-NH	-0.301105
White-NH	0.678034
White-NH	0.688135
Hispanic	-0.430783
White-NH	2.698
White-NH	0.357674
White-NH	1.88555
White-NH	1.99061
White-NH	-0.0304592
White-NH	0.765468
White-NH	1.30291
White-NH	0.131028
White-NH	0.239017
White-NH	0.322083
White-NH	-0.0725707
White-NH	-0.150823
White-NH	-0.301105
White-NH	-1.51413
White-NH	0.262364
White-NH	0.457425
White-NH	2.04511
White-NH	2.55412
White-NH	0.593327
White-NH	0.113329
White-NH	1.64673
White-NH	-0.0618754
White-NH	1.40854
White-NH	-1.07881
White-NH	0.912283
White-NH	2.12465
Hispanic	1.21491
White-NH	-1.60944
White-NH	-0.579818
White-NH	1.55393
White-NH	0.0295588
White-NH	0.756122
Hispanic	1.88555
White-NH	2.37862
White-NH	1.34025
White-NH	0.587787
White-NH	-1.04982
White-NH	0.593327
White-NH	0.756122
White-NH	0.756122
White-NH	1.78002
White-NH	2.19277
White-NH	2.43274
White-NH	-2.40795
White-NH	0.832909
White-NH	-2.99573
White-NH	-0.527633
White-NH	1.45161
White-NH	-1.02165
White-NH	1.78002
White-NH	-0.162519
White-NH	1.28093
White-NH	0.14842
White-NH	2.34084
White-NH	0.0198026
White-NH	1.58924
Black-NH	1.16315
Black-NH	0.10436
Black-NH	1.5707
White-NH	1.40854
Hispanic	0.678034
Hispanic	3.14415
Hispanic	2.698
White-NH	0.262364
Hispanic	0.518794
White-NH	0.444686
White-NH	0.636577
Black-NH	0.444686
White-NH	-0.150823
White-NH	1.89912
White-NH	0.122218
White-NH	1.31641
White-NH	0.215111
White-NH	-1.96611
White-NH	1.39872
Black-NH	0.322083
Black-NH	1.58515
White-NH	1.95727
White-NH	1.10856
White-NH	-2.30259
Hispanic	-0.941609
White-NH	0.636577
White-NH	0.438255
Black-NH	0.587787
Black-NH	1.10526
White-NH	-0.0100503
Black-NH	-0.235722
Black-NH	0.900161
Black-NH	1.075
Hispanic	-0.597837
White-NH	0.444686
White-NH	0.0861777
White-NH	1.45161
White-NH	2.13417
White-NH	1.05431
White-NH	0.198851
White-NH	2.73761
Hispanic	-0.527633
Hispanic	2.44928
White-NH	1.44692
White-NH	0.444686
White-NH	0.71784
Hispanic	3.04405
Hispanic	1.40854
Hispanic	-0.274437
White-NH	1.16002
Hispanic	1.0116
White-NH	0.277632
White-NH	0.113329
White-NH	-0.314711
White-NH	0.207014
White-NH	1.0438
White-NH	2.77571
White-NH	2.70471
White-NH	1.24127
White-NH	2.03078
Black-NH	-0.0202027
Black-NH	-1.51413
Black-NH	0.8671
Black-NH	1.47247
White-NH	0.947789
White-NH	0.982078
Black-NH	0.444686
Black-NH	-0.261365
Black-NH	0.262364
Black-NH	0.756122
Black-NH	2.6953
White-NH	1.21491
Black-NH	-1.56065
White-NH	-0.371064
White-NH	0.262364
White-NH	1.45161
White-NH	-0.0833816
White-NH	1.45629
White-NH	0.548121
White-NH	-0.71335
White-NH	0.307485
White-NH	-0.597837
White-NH	-0.0100503
White-NH	1.34025
White-NH	2.38876
White-NH	-0.71335
White-NH	1.02604
White-NH	-0.0100503
White-NH	0.832909
White-NH	0.10436
White-NH	-0.994252
White-NH	0.0582689
White-NH	2.59972
White-NH	1.34025
White-NH	2.56955
White-NH	2.0554
White-NH	-1.30933
Black-NH	1.02604
White-NH	0.157004
White-NH	-0.328504
White-NH	1.10856
White-NH	2.04381
White-NH	1.75613
White-NH	2.31451
White-NH	1.0438
White-NH	1.23547
White-NH	1.84845
White-NH	0.593327
White-NH	0.636577
White-NH	2.17134
White-NH	-1.51413
White-NH	1.13462
White-NH	0.928219
White-NH	0.841567
White-NH	-0.328504
White-NH	2.69124
White-NH	0.8671
White-NH	-1.07881
White-NH	0.357674
White-NH	-1.77196
White-NH	0.10436
White-NH	0.832909
White-NH	4.00113
White-NH	1.92279
White-NH	-0.400478
White-NH	-0.462035
White-NH	-0.174353
White-NH	3.06058
Black-NH	2.06813
White-NH	1.16315
White-NH	1.075
White-NH	2.17134
White-NH	1.78002
White-NH	-0.693147
White-NH	1.95303
White-NH	-0.634878
White-NH	1.26695
White-NH	1.42311
White-NH	2.25654
White-NH	0.765468
White-NH	-0.0618754
White-NH	1.96711
White-NH	-0.430783
White-NH	1.95303
White-NH	2.45788
White-NH	2.30458
White-NH	-0.127833
White-NH	2.52333
White-NH	1.36609
White-NH	1.97962
White-NH	0.963174
White-NH	-0.776529
White-NH	2.24496
White-NH	3.41016
White-NH	1.82294
White-NH	0.34359
White-NH	-0.040822
White-NH	-0.328504
White-NH	-0.634878
White-NH	1.09192
White-NH	0.993252
Black-NH	0.947789
Black-NH	1.0438
White-NH	0.198851
White-NH	1.02604
White-NH	-1.20397
White-NH	-1.66073
Hispanic	1.28093
White-NH	0.322083
White-NH	-0.527633
White-NH	1.34547
White-NH	-1.42712
White-NH	0.765468
White-NH	0.982078
White-NH	0.963174
White-NH	0.494696
White-NH	0.10436
Hispanic	-0.040822
White-NH	-2.04022
Black-NH	1.28093
White-NH	0.173953
White-NH	-0.634878
Black-NH	1.69745
Black-NH	-0.162519
White-NH	2.75302
White-NH	0.756122
White-NH	0.336472
White-NH	-1.38629
White-NH	0.900161
White-NH	0.548121
White-NH	0.530628
White-NH	2.11505
White-NH	1.0116
White-NH	0.198851
White-NH	0.322083
White-NH	0.122218
White-NH	0.00995033
White-NH	1.80993
Hispanic	1.28093
White-NH	-1.83258
Black-NH	2.10535
Black-NH	1.74222
White-NH	0.322083
White-NH	0.875469
Black-NH	1.92716
Black-NH	1.18173
White-NH	0.683097
White-NH	-0.967584
White-NH	2.49072
White-NH	-0.127833
White-NH	0.329304
White-NH	0.322083
White-NH	3.4837
White-NH	-0.544727
White-NH	-0.616186
White-NH	1.57277
White-NH	2.30458
White-NH	0.198851
White-NH	0.722706
White-NH	0.797507
White-NH	0.756122
Hispanic	0.678034
White-NH	2.79789
White-NH	1.84372
White-NH	-1.42712
White-NH	-0.733969
White-NH	2.66236
White-NH	-0.597837
White-NH	-0.478036
White-NH	0.262364
White-NH	0.0487902
White-NH	0.0676586
White-NH	-0.0202027
Hispanic	1.0438
Hispanic	1.36609
White-NH	0.678034
Black-NH	2.24496
Black-NH	1.45161
Black-NH	0.41871
Black-NH	2.18155
White-NH	2.91777
White-NH	-1.83258
White-NH	1.99334
Hispanic	1.92279
Hispanic	3.57739
Hispanic	0.587787
Black-NH	0.392042
White-NH	0
White-NH	-0.71335
White-NH	0
White-NH	0.832909
White-NH	4.04305
White-NH	0.122218
Black-NH	1.80993
White-NH	2.47486
White-NH	1.13462
White-NH	1.16002
White-NH	1.36354
White-NH	1.38629
White-NH	2.0189
White-NH	-0.198451
White-NH	1.61542
White-NH	0.482426
White-NH	0.262364
White-NH	0
White-NH	-0.34249
White-NH	-0.198451
White-NH	-1.27297
White-NH	0.444686
White-NH	-0.328504
White-NH	0.438255
White-NH	-0.248461
White-NH	1.20896
White-NH	0.947789
White-NH	0.641854
White-NH	0.076961
White-NH	-0.446287
White-NH	0.500775
White-NH	2.83674
White-NH	3.51898
White-NH	1.46557
Black-NH	2.35991
Black-NH	2.37955
Black-NH	0.875469
Black-NH	-1.51413
White-NH	-0.139262
Black-NH	-1.02165
White-NH	1.68083
White-NH	-0.733969
White-NH	1.66203
White-NH	0.157004
White-NH	-1.17118
White-NH	0.398776
White-NH	2.96011
White-NH	0.314811
White-NH	0.215111
White-NH	-0.967584
White-NH	-1.56065
White-NH	2.40604
White-NH	0.8671
White-NH	-0.198451
White-NH	0.912283
White-NH	0.198851
White-NH	0.71784
White-NH	2.87187
White-NH	1.74746
White-NH	3.41016
White-NH	0.678034
White-NH	0.500775
White-NH	-0.34249
White-NH	0.392042
White-NH	0.698135
White-NH	1.43984
White-NH	0.270027
White-NH	-2.40795
White-NH	1.02604
White-NH	1.72633
White-NH	4.05647
White-NH	0.262364
White-NH	3.08877
White-NH	0.887891
White-NH	0.900161
White-NH	1.30291
Black-NH	2.7782
Black-NH	2.30058
Black-NH	3.26232
Black-NH	0.841567
White-NH	0.559616
White-NH	3.18346
White-NH	0.223144
White-NH	2.72195
White-NH	1.28093
White-NH	-0.0304592
White-NH	-0.693147
White-NH	0.587787
White-NH	1.25846
White-NH	1.18784
White-NH	0.076961
White-NH	-0.967584
White-NH	1.62924
White-NH	0.542324
White-NH	1.05431
White-NH	-1.46968
White-NH	1.34025
White-NH	0.139762
White-NH	2.25968
White-NH	1.30291
White-NH	0.34359
White-NH	-1.66073
White-NH	-0.820981
White-NH	0.587787
White-NH	0.636577
White-NH	0.431782
White-NH	2.04381
White-NH	-0.385662
White-NH	1.10526
White-NH	0.797507
Hispanic	2.19277
White-NH	2.85474
White-NH	1.68083
White-NH	1.84845
White-NH	1.38629
White-NH	-0.040822
White-NH	1.0116
White-NH	1.58924
White-NH	2.66236
White-NH	0.322083
White-NH	1.92716
White-NH	1.46557
White-NH	-1.66073
White-NH	-0.198451
White-NH	-1.34707
White-NH	0.71784
White-NH	2.00148
White-NH	1.82294
White-NH	1.60543
White-NH	-2.12026
White-NH	1.51513
White-NH	1.94018
White-NH	-0.994252
White-NH	-0.544727
White-NH	-0.356675
White-NH	0.444686
White-NH	-0.733969
White-NH	2.19277
Hispanic	1.72633
White-NH	0.982078
White-NH	0.963174
White-NH	0.756122
White-NH	0.802002
White-NH	0.00995033
White-NH	-0.0943107
White-NH	0.542324
White-NH	0.797507
White-NH	1.24127
White-NH	0.48858
White-NH	0.48858
White-NH	1.45161
White-NH	1.7156
White-NH	-0.597837
White-NH	-0.891598
White-NH	1.60543
Hispanic	2.32435
Black-NH	-0.274437
White-NH	3.99323
White-NH	-1.66073
White-NH	0.385262
White-NH	1.62137
White-NH	0.24686
White-NH	1.24127
White-NH	-1.7148
White-NH	0.262364
White-NH	0.262364
White-NH	-1.13943
White-NH	1.28093
Hispanic	0.336472
White-NH	2.56187
White-NH	-0.210721
White-NH	2.73761
White-NH	1.02604
White-NH	1.13462
White-NH	0.832909
White-NH	2.08567
White-NH	-1.13943
White-NH	0.832909
White-NH	1.95727
White-NH	1.53687
Hispanic	1.99061
White-NH	-0.634878
White-NH	1.13462
White-NH	2.74406
White-NH	0.593327
White-NH	0.277632
White-NH	0.500775
White-NH	1.26695
White-NH	3.93026
White-NH	-0.597837
White-NH	1.31641
White-NH	1.68269
White-NH	0.993252
White-NH	-1.66073
White-NH	2.15987
White-NH	-0.198451
White-NH	0.797507
White-NH	0.993252
White-NH	0.593327
White-NH	1.6525
White-NH	2.00148
White-NH	2.47064
White-NH	2.24496
White-NH	2.33311
White-NH	1.59127
White-NH	-0.820981
White-NH	2.65676
White-NH	0.48858
White-NH	0.385262
White-NH	1.81156
Hispanic	1.0438
Hispanic	0.841567
White-NH	0.500775
White-NH	0.476234
White-NH	2.28544
Black-NH	1.16315
Black-NH	2.13771
Black-NH	0.392042
White-NH	0.0392207
White-NH	-1.96611
White-NH	-0.562119
White-NH	2.95439
White-NH	-0.223144
White-NH	2.62104
White-NH	-0.274437
White-NH	-0.673345
White-NH	2.30458
White-NH	0.900161
White-NH	1.72633
White-NH	1.13462
White-NH	4.16091
White-NH	-1.77196
White-NH	-0.733969
White-NH	-0.579818
White-NH	1.9125
White-NH	1.60944
Hispanic	1.80993
White-NH	0.841567
White-NH	0.0392207
White-NH	1.55393
White-NH	1.46557
White-NH	-0.150823
White-NH	-0.494296
White-NH	0.609766
White-NH	-1.30933
White-NH	0.0295588
White-NH	-0.994252
White-NH	0.165514
White-NH	0.500775
White-NH	0.322083
White-NH	-1.17118
White-NH	0.506818
White-NH	-0.385662
White-NH	0.672944
White-NH	0.336472
White-NH	1.6525
White-NH	0.48858
White-NH	2.09186
Black-NH	2.91344
Black-NH	-0.544727
White-NH	-0.174353
White-NH	1.95303
Black-NH	0.0198026
White-NH	2.48324
White-NH	-0.994252
White-NH	1.77495
White-NH	1.05431
White-NH	0.850151
Black-NH	0.277632
White-NH	0.993252
White-NH	0.385262
White-NH	0.576613
White-NH	-0.527633
White-NH	0.122218
White-NH	1.25846
White-NH	0.076961
White-NH	2.00148
White-NH	1.23547
White-NH	0.963174
White-NH	0.19062
White-NH	0.438255
White-NH	1.0438
White-NH	0.963174
White-NH	2.32435
White-NH	1.0438
White-NH	0.678034
White-NH	0.198851
Black-NH	-0.510826
Black-NH	2.66375
White-NH	-1.38629
White-NH	2.45014
White-NH	0.8671
White-NH	0.336472
White-NH	-0.0725707
White-NH	0.0861777
White-NH	2.18042
White-NH	2.13771
White-NH	-1.04982
White-NH	0.727549
White-NH	1.34807
White-NH	1.83258
White-NH	-0.0943107
White-NH	0.10436
White-NH	-0.798508
White-NH	2.37955
White-NH	-0.579818
White-NH	1.08181
White-NH	2.37024
White-NH	1.66771
White-NH	1.36354
White-NH	2.73761
White-NH	1.74746
White-NH	-0.223144
White-NH	-0.0202027
White-NH	0.364643
White-NH	-1.66073
White-NH	1.7156
White-NH	1.0116
White-NH	-0.562119
White-NH	1.61939
White-NH	-0.867501
White-NH	0.636577
Black-NH	0.076961
White-NH	1.18784
White-NH	0.48858
White-NH	0.262364
White-NH	1.0116
White-NH	-1.20397
White-NH	-0.891598
White-NH	0.385262
White-NH	2.33311
White-NH	-1.07881
White-NH	-1.51413
White-NH	0.71784
White-NH	2.11142
White-NH	0.970779
White-NH	1.5707
White-NH	1.28093
White-NH	0.336472
White-NH	2.32239
White-NH	-0.248461
White-NH	0.993252
White-NH	-0.798508
White-NH	0.732368
White-NH	-0.967584
White-NH	2.47486
White-NH	3.09241
Black-NH	-0.0725707
White-NH	0.802002
White-NH	1.0116
White-NH	1.26695
White-NH	1.34025
White-NH	0.97456
White-NH	1.58924
White-NH	2.02287
White-NH	4.24506
White-NH	0.392042
White-NH	-0.235722
White-NH	1.32442
White-NH	0.636577
White-NH	0.215111
White-NH	2.16905
White-NH	-1.30933
White-NH	-0.105361
White-NH	1.13462
White-NH	-0.776529
White-NH	0
White-NH	0.425268
White-NH	0.542324
White-NH	1.68083
White-NH	1.9125
White-NH	0.636577
White-NH	-0.673345
White-NH	1.38629
White-NH	0.500775
White-NH	0.678034
White-NH	0.223144
White-NH	0.438255
White-NH	1.72633
White-NH	1.05431
White-NH	0.350657
White-NH	-0.371064
White-NH	0.832909
White-NH	1.55393
White-NH	-0.562119
White-NH	0.336472
White-NH	2.31649
White-NH	0.722706
White-NH	0.900161
White-NH	0.636577
White-NH	-0.248461
White-NH	0.559616
White-NH	2.00148
White-NH	-0.430783
White-NH	-0.328504
White-NH	0.993252
White-NH	0.198851
White-NH	1.53687
White-NH	-0.174353
White-NH	0.631272
White-NH	-1.77196
White-NH	1.86097
White-NH	1.92279
White-NH	2.88256
White-NH	1.86097
White-NH	-0.653926
White-NH	1.86097
White-NH	3.45379
White-NH	2.50716
White-NH	1.81156
White-NH	0.41871
White-NH	0.536493
White-NH	-0.562119
White-NH	1.32442
White-NH	-0.0618754
White-NH	1.55393
White-NH	-0.210721
White-NH	1.08181
White-NH	1.36609
White-NH	0.841567
White-NH	0.122218
White-NH	-0.653926
White-NH	-0.462035
White-NH	0.802002
White-NH	0.262364
White-NH	2.88312
White-NH	0.841567
White-NH	0.392042
White-NH	1.97962
Black-NH	3.94739
Black-NH	-0.733969
White-NH	0.756122
White-NH	1.42792
White-NH	-0.0725707
White-NH	2.02287
White-NH	0.10436
White-NH	3.68963
White-NH	3.28989
White-NH	0.131028
White-NH	1.28093
White-NH	0.636577
White-NH	-0.544727
White-NH	1.49515
White-NH	0.932164
White-NH	0.982078
White-NH	-0.139262
White-NH	-1.60944
White-NH	1.51951
White-NH	0.636577
White-NH	-0.733969
White-NH	1.55393
White-NH	0.139762
White-NH	1.36354
White-NH	-0.798508
White-NH	2.8887
White-NH	2.57718
Black-NH	4.82871
Black-NH	0.444686
White-NH	1.10856
White-NH	0.444686
Black-NH	1.31641
Black-NH	2.22462
Black-NH	0.756122
White-NH	0.139762
White-NH	1.36354
Black-NH	1.38629
White-NH	-1.77196
White-NH	-1.27297
White-NH	0.8671
White-NH	0.438255
White-NH	0.314811
White-NH	0.494696
White-NH	0.350657
Black-NH	0.636577
Black-NH	1.45161
White-NH	0.932164
White-NH	2.40062
Black-NH	-1.17118
White-NH	0.636577
Hispanic	1.60944
Hispanic	-0.139262
Hispanic	0.165514
Black-NH	0.444686
White-NH	-0.105361
Hispanic	0.48858
Black-NH	2.10535
Black-NH	0.536493
Hispanic	1.34025
Hispanic	1.25846
Hispanic	3.22167
Hispanic	-0.235722
Hispanic	2.07568
Hispanic	0.587787
Hispanic	-0.385662
White-NH	-0.210721
Hispanic	0.678034
Hispanic	-0.0943107
Black-NH	3.38946
Black-NH	1.46557
White-NH	0.722706
White-NH	0.0582689
White-NH	-0.820981
White-NH	1.7156
White-NH	1.62137
White-NH	4.18159
White-NH	0.982078
White-NH	2.04511
White-NH	0.500775
White-NH	2.87187
White-NH	1.72633
White-NH	-0.544727
White-NH	1.74746
White-NH	-0.891598
White-NH	0.548121
Black-NH	1.82294
Black-NH	1.59127
Black-NH	0.912283
White-NH	1.55393
White-NH	2.15987
White-NH	-0.562119
White-NH	0.444686
White-NH	0.500775
White-NH	3.18263
White-NH	-0.562119
White-NH	0.48858
White-NH	-1.27297
White-NH	1.34547
White-NH	2.50553
White-NH	-0.328504
White-NH	0.788457
White-NH	1.20896
Black-NH	1.18479
Black-NH	2.20937
White-NH	1.34547
White-NH	2.55568
White-NH	0.678034
White-NH	1.40118
White-NH	2.01089
White-NH	-0.430783
White-NH	0.444686
White-NH	0.708036
White-NH	-0.562119
White-NH	1.55393
White-NH	2.44061
White-NH	1.40854
White-NH	1.24127
White-NH	2.30458
White-NH	0.0953102
White-NH	1.28093
White-NH	1.84055
White-NH	0.722706
Black-NH	1.84055
White-NH	0.71784
White-NH	2.07944
White-NH	1.78002
White-NH	0.270027
White-NH	3.63995
White-NH	3.68412
White-NH	0.350657
White-NH	-0.248461
Black-NH	2.72195
Hispanic	2.0554
Hispanic	1.42792
Hispanic	1.83578
White-NH	0.636577
White-NH	2.0189
White-NH	0.34359
White-NH	-0.371064
Black-NH	-1.13943
White-NH	0.336472
White-NH	0.392042
Hispanic	4.35812
Hispanic	0.770108
White-NH	0.587787
Hispanic	1.30291
Hispanic	1.38629
Hispanic	0.636577
Hispanic	-2.40795
Hispanic	2.30058
Hispanic	2.27521
Hispanic	0.875469
Hispanic	2.53687
Hispanic	0.385262
Hispanic	1.24127
Hispanic	1.82294
Hispanic	0.277632
Hispanic	1.76985
White-NH	-0.733969
White-NH	1.58924
White-NH	1.28093
White-NH	1.16002
White-NH	2.68989
White-NH	1.79509
White-NH	0.756122
White-NH	0.122218
White-NH	3.63442
White-NH	1.18784
White-NH	1.32442
White-NH	-0.0202027
White-NH	1.26695
White-NH	1.76473
White-NH	-0.0943107
White-NH	-0.0618754
White-NH	-0.867501
White-NH	2.87751
White-NH	0.198851
White-NH	1.44692
White-NH	-2.20727
White-NH	-0.967584
White-NH	0.0198026
White-NH	-0.0833816
White-NH	-0.820981
White-NH	2.14943
White-NH	0.797507
White-NH	0.270027
White-NH	0.0295588
White-NH	0.542324
White-NH	1.36609
White-NH	0.392042
White-NH	1.94018
White-NH	0.277632
White-NH	0.0676586
White-NH	2.38601
White-NH	1.38629
White-NH	1.44692
White-NH	-0.223144
White-NH	1.93442
White-NH	-0.261365
White-NH	0.963174
White-NH	1.68269
White-NH	0.0953102
White-NH	2.83204
White-NH	3.46135
White-NH	1.72633
White-NH	1.62137
White-NH	3.03158
White-NH	2.56187
White-NH	-0.634878
White-NH	2.26799
White-NH	1.66771
White-NH	0.615186
White-NH	0.371564
White-NH	0.425268
White-NH	0.841567
White-NH	-0.0100503
White-NH	1.92716
White-NH	0.875469
White-NH	0.438255
White-NH	1.28093
White-NH	-1.27297
White-NH	-0.34249
White-NH	-0.616186
White-NH	0.10436
White-NH	1.16002
White-NH	0.722706
White-NH	2.37862
White-NH	-0.820981
White-NH	1.18784
White-NH	0.587787
White-NH	2.37024
White-NH	3.35864
White-NH	0.500775
White-NH	1.91102
White-NH	-0.34249
White-NH	0.336472
White-NH	0.993252
White-NH	1.11186
White-NH	1.26695
White-NH	0.0295588
White-NH	0.900161
White-NH	0.385262
White-NH	1.95303
White-NH	3.89975
White-NH	0.841567
White-NH	0.444686
White-NH	3.00865
White-NH	1.08181
White-NH	0.802002
White-NH	3.08145
White-NH	2.37955
White-NH	-0.261365
White-NH	1.0438
White-NH	2.12465
White-NH	0.542324
White-NH	1.79675
White-NH	2.02287
White-NH	0.00995033
White-NH	2.25549
White-NH	0.802002
White-NH	0.832909
White-NH	0.587787
White-NH	0.0861777
White-NH	-1.13943
White-NH	-1.51413
White-NH	1.30291
White-NH	1.31641
White-NH	1.29198
White-NH	0.678034
White-NH	-1.38629
White-NH	-0.544727
Black-NH	1.65823
Black-NH	3.1793
White-NH	1.59127
White-NH	0.262364
White-NH	-0.116534
Black-NH	1.18784
White-NH	1.81156
White-NH	1.36354
Black-NH	1.79176
White-NH	0.548121
White-NH	0.947789
White-NH	0.947789
White-NH	0.48858
White-NH	1.40854
White-NH	2.20387
White-NH	0.587787
White-NH	-0.150823
White-NH	1.28093
White-NH	-1.46968
White-NH	0.900161
White-NH	0.0582689
Black-NH	1.74746
Black-NH	1.02604
White-NH	0.756122
White-NH	2.18155
White-NH	-0.0833816
White-NH	-1.20397
White-NH	2.17134
White-NH	-0.673345
Black-NH	0.48858
White-NH	0.832909
White-NH	1.20896
White-NH	3.39384
Black-NH	1.32442
White-NH	-0.314711
White-NH	-1.56065
White-NH	1.88403
White-NH	0.0487902
White-NH	-1.42712
White-NH	0.0953102
White-NH	-0.0512933
White-NH	-0.494296
White-NH	1.88403
White-NH	1.62137
White-NH	0.71784
White-NH	1.68269
White-NH	0.802002
Black-NH	1.82616
White-NH	0.0582689
White-NH	-0.0943107
Hispanic	0.678034
White-NH	0.444686
White-NH	0.636577
White-NH	1.81156
White-NH	0.277632
White-NH	1.93442
White-NH	0.438255
White-NH	0.802002
White-NH	0.542324
Hispanic	0.947789
White-NH	0.912283
White-NH	1.40854
White-NH	-0.301105
White-NH	0.587787
White-NH	-0.301105
White-NH	1.075
White-NH	1.30291
White-NH	1.74746
White-NH	0.438255
White-NH	1.16315
White-NH	0.636577
White-NH	0.993252
White-NH	0.756122
Black-NH	0.500775
White-NH	0.182322
White-NH	0.262364
White-NH	0.722706
White-NH	1.08181
White-NH	0.756122
White-NH	1.32442
[truncated: 6,321 more rows]
